# Supplementary material for: Using Culturally Relevant Meal Kits to Improve Cooking Skills, Reduce Food Waste, and Promote Engagement with a Campus Food Access Resource: An Exploratory Pilot Study
Source: Nutrients. 2025 Feb 28;17(5):843. doi: 10.3390/nu17050843 (PMC11901532; doi:10.3390/nu17050843)
Supplement: Supplementary file 1 [file nutrients-17-00843-s001.zip]

Archive with 1 entries (1 files):
- nutrients-3471101-supplementary.pdf
